# Supplementary material for: De novo disruptive heterozygous MMP21 variants are potential predisposing genetic risk factors in Chinese Han heterotaxy children
Source: Hum Genomics. 2022 Sep 19;16:41. doi: 10.1186/s40246-022-00409-9 (PMC9484203; doi:10.1186/s40246-022-00409-9)
Supplement: Supplementary file 2 — Additional file 2: Table S2. Clinical information and HTX-related genetic variants in HTX patients with MMP21 variants. [file 40246_2022_409_MOESM2_ESM.xlsx]

## Sheet: Variants
Sample ID	Gender	Age	Cardiac anomalies	Extra-cardiac laterality defects	Gene	Chromosome	ExonicFunc.refGene	AAChange.refGene	1000G_ALL	1000G_EAS	1000G_SAS	ExAC_ALL	ExAC_EAS	ExAC_SAS	avsnp147	SIFT_score	SIFT_pred	Polyphen2_HDIV_score	Polyphen2_HDIV_pred	LRT_score	LRT_pred	MutationTaster_score	MutationTaster_pred	MutationAssessor_score	MutationAssessor_pred	CADD_raw	CADD_phred	Sequencing depth (X)
P4	F	4 months	left atrium isomerism/single atrium/complete atrioventricular canal/ventricular septal defect/patent ductus arteriosus/persistent left superior vena cava	interrupted inferior vena cava/polysplenia syndrome	MEGF8	chr19	nonsynonymous SNV	MEGF8:NM_001410:exon20:c.G3472A:p.D1158N,MEGF8:NM_001271938:exon21:c.G3673A:p.D1225N	.	.	.	.	.	.	.	0.66	T	0.996	D	0	D	1	D	1.14	L	2.99	15.97	34
P5	M	5 months	double outlet right ventricle/ventricular septal defect/single atrium/pulmonary stenosis	polysplenia syndrome	DNAH5	chr5	nonsynonymous SNV	DNAH5:NM_001369:exon27:c.G4139A:p.R1380Q	.	.	.	0.0001	0.0005	0	rs779980906	0.05	D	0.992	D	0	D	1	D	3.08	M	5.189	32	23
P7	F	1 year	dextrocardia/right atrium isomerism/single atrium/single ventricle/pulmonary stenosis/dextroaortic arch/persistent left superior vena cava/total anomalous pulmonary venous connection	cardiosplenic syndrome	MMP21	chr10	nonsynonymous SNV	MMP21:NM_147191:exon3:c.C829T:p.L277F	.	.	.	.	.	.	.	0	D	0.997	D	0	D	1	D	2.16	M	4.661	25.7	55
P9	M	2 years	right atrium isomerism/single ventricle/atrial septal defect/complete atrioventricular canal/pulmonary stenosis/patent ductus arteriosus	asplenia syndrome	DNAI1	chr9	nonsynonymous SNV	DNAI1:NM_001281428:exon19:c.A2011G:p.K671E,DNAI1:NM_012144:exon19:c.A1999G:p.K667E	0.0006	0.001	0.002	0.0002	0.0028	0.0001	rs560719255	0.07	T	0.79	P	0	D	1	D	2.48	M	3.999	20.5	42
P14	M	12 days	double outlet right ventricle/complete atrioventricular canal/pulmonary stenosis/patent ductus arteriosus	none	GALNT11	chr7	nonsynonymous SNV	GALNT11:NM_022087:exon9:c.G1445A:p.R482H	.	.	.	.	.	.	rs865813933	0.54	T	0.445	B	0.001	D	1	D	1.905	M	3.928	19.99	123
P19	M	6 years	right atrium isomerism/double outlet right ventricle/complete atrioventricular canal/pulmonary stenosis	asplenia syndrome	DNAH5	chr5	nonsynonymous SNV	DNAH5:NM_001369:exon63:c.C10784T:p.T3595M	.	.	.	.	.	.	.	0.01	D	1	D	0	N	1	D	3.03	M	3.768	19.13	150
P24	M	6 months	dextrocardia/right atrium isomerism /single ventricle/pulmonary stenosis/total anomalous pulmonary venous connection	none	SHROOM3	chr4	nonsynonymous SNV	SHROOM3:NM_020859:exon5:c.G1408C:p.V470L	.	.	.	0	0.0001	0	rs764124002	0	D	0.999	D	0	D	0.989	D	1.87	L	3.151	16.54	61
P25	M	7 months	dextrocardia/right atrium isomerism/single ventricle/complete atrioventricular canal	none	DNAH5	chr5	nonsynonymous SNV	DNAH5:NM_001369:exon68:c.A11735G:p.H3912R	.	.	.	0	0.0007	0	rs773929052	0.23	T	0.005	B	0	D	1	D	1.68	L	2.884	15.61	33
P26	M	7 months	mesocaradia/single ventricle/pulmonary stenosis	dextroaortic arch	NPHP4	chr1	nonsynonymous SNV	NPHP4:NM_001291594:exon17:c.G1313A:p.R438Q,NPHP4:NM_001291593:exon18:c.G1310A:p.R437Q,NPHP4:NM_015102:exon21:c.G2849A:p.R950Q	.	.	.	0.0001	0.001	0	rs762546912	0.07	T	0.973	D	0	D	0.977	D	1.975	M	3.145	16.52	18
P34	M	4 years	dextrocardia/pulmonary atresia/ventricular septal defect/atrial septal defect/patent ductus arteriosus	none	NODAL	chr10	nonsynonymous SNV	NODAL:NM_018055:exon3:c.G920A:p.R307Q	.	.	.	0	0.0005	0	rs766203379	0.06	T	0.966	D	0.001	N	0.711	N	1.77	L	3.856	19.59	26
					ROCK2	chr2	nonsynonymous SNV	ROCK2:NM_004850:exon4:c.G345C:p.Q115H	.	.	.	0	.	.	rs564194657	0.04	D	0.534	P	0	D	1	D	0.615	N	2.346	13.8	37
P35	M	1 year	dextrocardia/double outlet right ventricle/ventricular septal defect/pulmonary stenosis/atrial septal defect/patent ductus arteriosus	bilateral superior vena cava	PKD1L1	chr7	nonsynonymous SNV	PKD1L1:NM_138295:exon50:c.T7394C:p.I2465T	.	.	.	0.0001	0.0021	0	rs749817008	0	D	0.979	D	0.1	N	1	D	2.14	M	2.29	13.62	38
P43	M	5 years	mesocaradia/aorta from right ventricle/pulmonary atresia/ventricular septal defect/atrial septal defect	right pulmonary arteriovenous fistula	NPHP4	chr1	nonsynonymous SNV	NPHP4:NM_015102:exon8:c.G880A:p.G294S	.	.	.	.	.	.	.	0.02	D	1	D	0	D	0.999	D	2.295	M	7.207	38	96
P46	M	6 years	dextrocardia/pulmonary atresia/patent ductus arteriosus/single atrium/single ventricle	none	MEGF8	chr19	nonsynonymous SNV	MEGF8:NM_001410:exon41:c.C7535T:p.T2512M,MEGF8:NM_001271938:exon42:c.C7736T:p.T2579M	.	.	.	0	0	0	rs745623883	0	D	1	D	0	D	1	D	1.965	M	4.616	25.2	79
P47	F	8 months	dextrocardia/double outlet right ventricle/total anomalous pulmonary venous connection/ventricular septal defect	polysplenia syndrome/interrupted inferior vena cava	NODAL	chr10	nonsynonymous SNV	NODAL:NM_018055:exon1:c.C88T:p.R30C	.	.	.	.	.	.	.	0.03	D	0.021	B	0.076	N	1	N	1.61	L	3.052	16.19	21
P52	M	5 years	dextrocardia/right atrium isomerism/single ventricle/pulmonary stenosis	none	SHROOM3	chr4	nonsynonymous SNV	SHROOM3:NM_020859:exon3:c.C442T:p.R148W	.	.	.	0.0001	0.0007	0	rs768503568	0	D	1	D	0.003	N	0.995	D	1.67	L	4.254	22.2	50
P56	M	2 years and 9 months	dextrocardia/aortic stenosis/aortic regurgitation	none	DNAH5	chr5	nonsynonymous SNV	DNAH5:NM_001369:exon3:c.G205T:p.D69Y	.	.	.	.	.	.	.	0.02	D	0.28	B	0	D	1	D	2.485	M	2.526	14.41	56
P58	F	3 years	dextrocardia/levo-transposition of great arteries/ventricular septal defect/pulmonary stenosis	none	MMP21	chr10	nonsynonymous SNV	MMP21:NM_147191:exon3:c.G731A:p.G244E	.	.	.	.	.	.	.	0	D	0.995	D	0	D	1	D	3.695	H	3.912	19.9	26
P60	M	7 years	right atrium isomerism/double outlet right ventricle/pulmonary stenosis/aventricular septal defect	bilateral superior vena cava	SMAD2	chr18	stopgain	SMAD2:NM_001135937:exon9:c.C1189T:p.R397X,SMAD2:NM_001003652:exon10:c.C1279T:p.R427X,SMAD2:NM_005901:exon10:c.C1279T:p.R427X	.	.	.	.	.	.	.	1	T	.	.	0	D	1	D	.	.	8.182	40	24
P61	M	10 years	right atrium isomerism/aventricular septal defect/atrial septal defect/single ventricle	cardiosplenic syndrome	MMP21	chr10	nonsynonymous SNV	MMP21:NM_147191:exon7:c.A1459G:p.K487E	.	.	.	0.0001	0.0008	0	rs779248373	0	D	0.849	P	0.005	N	1	N	2.765	M	3.498	17.88	47
P63	M	8 years	dextrocardia/pulmonary atresia/ventricular septal defect/patent ductus arteriosus/atrial septal defect	none	DNAH5	chr5	nonsynonymous SNV	DNAH5:NM_001369:exon8:c.A1030C:p.N344H	.	.	.	0	0.0004	0	rs769979999	0	D	1	D	0	D	1	D	3.35	M	4.725	26.3	44
P66	F	10 years	dextrocardia/right atrium isomerism/single ventricle/single atrium/pulmonary atresia	none	SHROOM3	chr4	nonsynonymous SNV	SHROOM3:NM_020859:exon5:c.G3160A:p.V1054M	0.0044	.	.	0.0011	.	.	rs71607374	0.06	T	1	D	0.818	N	0.648	D	1.63	L	1.522	11.04	55
					PKD1L1	chr7	nonsynonymous SNV	PKD1L1:NM_138295:exon50:c.T7454A:p.L2485H	.	.	.	0.0001	0.0009	0	rs761633022	0	D	1	D	0.001	N	1	D	2.2	M	3.319	17.16	66
					DNAI1	chr9	nonsynonymous SNV	DNAI1:NM_001281428:exon11:c.A1003G:p.K335E,DNAI1:NM_012144:exon11:c.A991G:p.K331E	.	.	.	.	.	.	.	0.02	D	0.784	P	0	D	1	D	3.41	M	4.189	21.7	24
P76	F	2 years	pulmonary atresia/ventricular septal defect/atrial septal defect/patent ductus arteriosus/persistent left superior vena cava	none	DNAH5	chr5	stopgain	DNAH5:NM_001369:exon56:c.C9502T:p.R3168X	.	.	.	.	.	.	rs863224504	1	T	.	.	0	D	1	A	.	.	19.47	52	28
P77	M	2 years	right atrium isomerism/double outlet right ventricle/pulmonary stenosis/atrial septal defect/ventricular septal defect/tricuspid regurgitation	cardiosplenic syndrome/dextroaortic arch	NPHP4	chr1	nonsynonymous SNV	NPHP4:NM_001291594:exon13:c.G662A:p.G221D,NPHP4:NM_001291593:exon14:c.G659A:p.G220D,NPHP4:NM_015102:exon17:c.G2198A:p.G733D	.	.	.	0.0001	0.0015	0	rs587783027	0.04	D	1	D	0	D	1	D	2.455	M	3.939	20.1	52
P79	F	2 months	right atrium isomerism/total anomalous pulmonary venous connection/pulmonary atresia/single ventricle/single atrium/atrial septal defect/patent ductus arteriosus	asplenia syndrome	ROCK2	chr2	nonsynonymous SNV	ROCK2:NM_004850:exon9:c.A1247G:p.Y416C	.	.	.	.	.	.	.	0.01	D	0.965	D	0	D	0.873	D	0.755	N	2.813	15.37	57
P86	F	2 years	dextrocardia/single atrium/single ventricle/pulmonary stenosis	malformation of the inferior vena cava	PKD1L1	chr7	nonsynonymous SNV	PKD1L1:NM_138295:exon34:c.A5248G:p.N1750D	.	.	.	.	.	.	.	0.11	T	0.968	D	0	D	1	D	1.1	L	3.039	16.14	36

## Sheet: Annotation
Column Names	Description	Categorical Prediction
ExonicFunc.refGene	Exonic variant function (nonsynonymous, synonymous, frameshift insertion)	/
AAChange.refGene	Amino acid change (gene name, Known RefSeq accession, region, cDNA level change, protein level change)	/
1000G_ALL	Allele frequencies of this variant in all populations of the 1000 Genomes Project data	/
1000G_EAS	Allele frequencies of this variant in Asian populations of the 1000 Genomes Project data	/
1000G_SAS	Allele frequencies of this variant in South Asian populations of the 1000 Genomes Project data	/
ExAC_ALL	Allele frequencies of this variant in all populations of the Exome Aggregation Consortium data	/
ExAC_EAS	Allele frequencies of this variant in Asian populationsof the Exome Aggregation Consortium data	/
ExAC_SAS	Allele frequencies of this variant in South Asian populations of the Exome Aggregation Consortium data	/
avsnp147	ID of this variant in dbSNP	/
SIFT_score	SIFT score	D: Deleterious (SIFT<=0.05); T: tolerated (SIFT>0.05)
SIFT_pred	SIFT prediction
Polyphen2_HDIV_score	Pholyphen2 score based on HDIV	D: Probably damaging (>=0.957), P: possibly damaging (0.453<=pp2_hdiv<=0.956), B: benign (pp2_hdiv<=0.452)
Polyphen2_HDIV_pred	Pholyphen2 prediction based on HDIV
LRT_score	LRT score	D: Deleterious; N: Neutral; U: Unknown Lower scores are more deleterious
LRT_pred	LRT prediction
MutationTaster_score	MutationTaster score	A: (""disease_causing_automatic""); D: (""disease_causing""); N: (""polymorphism [probably harmless]""); P: (""polymorphism_automatic[known to be harmless]" higher values are more deleterious"
MutationTaster_pred	MutationTaster prediction
MutationAssessor_score	MutationAssessor score	H: high; M: medium; L: low; N: neutral. H/M means functional and L/N means non-functional higher values are more deleterious
MutationAssessor_pred	MutationAssessor prediction
CADD_raw	CADD score	higher values are more deleterious
CADD_phred	CADD prediction
