# Supplementary material for: De novo disruptive heterozygous MMP21 variants are potential predisposing genetic risk factors in Chinese Han heterotaxy children
Source: Hum Genomics. 2022 Sep 19;16:41. doi: 10.1186/s40246-022-00409-9 (PMC9484203; doi:10.1186/s40246-022-00409-9)
Supplement: Supplementary file 3 — Additional file 3: Table S3. The variants of potential causative genes related to HTX identified in the clinical cohort. [file 40246_2022_409_MOESM3_ESM.xlsx]

## Sheet: variants
Sample ID	Gender	Age (year)	Cardiac anomalies	Extra-cardiac laterality defects	Gene	Chromosome	ExonicFunc.refGene	AAChange.refGene	SIFT_score	Polyphen2_HDIV_score	Mutation taster	gnomAD allele frequency	1000 Genomes allele frequency	SNP database at NCBI	Sequencing depth (Nref/Nalt)
P58	female	3	Dextrocardia/L-TGA/VSD/PS	Abnormal superior and inferior vena cava	MMP21	chr10	nonsynonymous SNV	MMP21:NM_147191:exon3:c.G731A:p.G244E	0.007 (damaging)	0.995 (damaging)	1.000 (disease causing)	-	-	-	26X (16/10)
					ROCK2	chr2	nonsynonymous SNV	ROCK2:NM_004850:exon4:c.G345C:p.Q115H	0.020 (damaging)	0.674 (possibly damaging)	1.000 (disease causing)	0.000006570	-	rs564194657	10X (5/5)
					NUP188	chr9	nonsynonymous SNV	NUP188:NM_015354:exon43:c.C5018T:p.P1673L	0.000 (damaging)	0.943 (possibly damaging)	0.998 (disease causing)	0.00005914	-	rs568477773	164X (83/81)
P7	female	1	Dextrocardia/RAI/SA/SV/PS/dextroaortic arch/PLSVC/TAPVC	CSS	MMP21	chr10	nonsynonymous SNV	MMP21:NM_147191:exon3:c.C829T:p.L277F	0.003 (damaging)	0.997 (damaging)	1.000 (disease causing)	-	-	rs1850462241	55X (34/21)
P61	male	10	RAI/PAD/AVSD/SV	CSS/dextrogastria	MMP21	chr10	nonsynonymous SNV	MMP21:NM_147191:exon7:c.A1459G:p.K487E	0.011 (damaging)	0.849 (possibly damaging)	0.010 (polymorphism)	0.00005915	-	rs779248373	47X (21/26)
Abbreviations: L-TGA, levo-transposition of great arteries; VSD, ventricular septal defect; PS, pulmonary stenosis; RAI, right atrial isomerism; CSS, cardiosplenic syndrome; PLSVC, persistent left superior vena cava; SA, single atrium; SV, single ventricle; TAPVC, total anomalous pulmonary venous connection; dextroaortic arch, right aortic arch; PAD, pulmonary artery dysplasia; AVSD, atrioventric…
										Polyphen2_HDIV_score
										0.016
										1
										0.508
										1
										0.973
										0.007
										1
										1
										0.999
										1
										0.508
										0.999
										0.987
										0.997
										1
										0.92
										1
										0.853
										0.92
										0.966
										1
										0.997
										Polyphen2_HDIV_score
										0.016
										1
										0.508
										1
										0.973
										0.007
										1
										1
										0.999
										1
										0.508
										0.999
										0.987
										0.997
										1
										0.92
										1
										0.853
										0.92
										0.966
										1
										0.997
										Polyphen2_HDIV_score
										0.016
										1
										0.508
										1
										0.973
										0.007
										1
										1
										0.999
										1
										0.508
										0.999
										0.987
										0.997
										1
										0.92
										1
										0.853
										0.92
										0.966
										1
										0.997
										Polyphen2_HDIV_score
										0.016
										1
										0.508
										1
										0.973
										0.007
										1
										1
										0.999
										1
										0.508
										0.999
										0.987
										0.997
										1
										0.92
										1
										0.853
										0.92
										0.966
										1
										0.997
										Polyphen2_HDIV_score
										0.016
										1
										0.508
										1
										0.973
										0.007
										1
										1
										0.999
										1
										0.508
										0.999
										0.987
										0.997
										1
										0.92
										1
										0.853
										0.92
										0.966
										1
										0.997
										Polyphen2_HDIV_score
										0.016
										1
										0.508
										1
										0.973
										0.007
										1
										1
										0.999
										1
										0.508
										0.999
										0.987
										0.997
										1
										0.92
										1
										0.853
										0.92
										0.966
										1
										0.997
										Polyphen2_HDIV_score
										0.016
										1
										0.508
										1
										0.973
										0.007
										1
										1
										0.999
										1
										0.508
										0.999
										0.987
										0.997
										1
										0.92
										1
										0.853
										0.92
										0.966
										1
										0.997
										Polyphen2_HDIV_score
										0.016
										1
										0.508
										1
										0.973
										0.007
										1
										1
										0.999
										1
										0.508
										0.999
										0.987
										0.997
										1
										0.92
										1
										0.853
										0.92
										0.966
										1
										0.997
										Polyphen2_HDIV_score
										0.016
										1
										0.508
										1
										0.973
										0.007
										1
										1
										0.999
										1
										0.508
										0.999
										0.987
										0.997
										1
										0.92
										1
										0.853
										0.92
										0.966
										1
										0.997
										Polyphen2_HDIV_score
										0.016
										1
										0.508
										1
										0.973
										0.007
										1
										1
										0.999
										1
										0.508
										0.999
										0.987
										0.997
										1
										0.92
										1
										0.853
										0.92
										0.966
										1
										0.997
										Polyphen2_HDIV_score
										0.016
										1
										0.508
										1
										0.973
										0.007
										1
										1
										0.999
										1
										0.508
										0.999
										0.987
										0.997
										1
										0.92
										1
										0.853
										0.92
										0.966
										1
										0.997
										Polyphen2_HDIV_score
										0.016
										1
										0.508
										1
										0.973
										0.007
										1
										1
										0.999
										1
										0.508
										0.999
										0.987
										0.997
										1
										0.92
										1
										0.853
										0.92
										0.966
										1
										0.997
										Polyphen2_HDIV_score
										0.016
										1
										0.508
										1
										0.973
										0.007
										1
										1
										0.999
										1
										0.508
										0.999
										0.987
										0.997
										1
										0.92
										1
										0.853
										0.92
										0.966
										1
										0.997
										Polyphen2_HDIV_score
										0.016
										1
										0.508
										1
										0.973
										0.007
										1
										1
										0.999
										1
										0.508
										0.999
										0.987
										0.997
										1
										0.92
										1
										0.853
										0.92
										0.966
										1
										0.997
										Polyphen2_HDIV_score
										0.016
										1
										0.508
										1
										0.973
										0.007
										1
										1
										0.999
										1
										0.508
										0.999
										0.987
										0.997
										1
										0.92
										1
										0.853
										0.92
										0.966
										1
										0.997
										Polyphen2_HDIV_score
										0.016
										1
										0.508
										1
										0.973
										0.007
										1
										1
										0.999
										1
										0.508
										0.999
										0.987
										0.997
										1
										0.92
										1
										0.853
										0.92
										0.966
										1
										0.997
										Polyphen2_HDIV_score
										0.016
										1
										0.508
										1
										0.973
										0.007
										1
										1
										0.999
										1
										0.508
										0.999
										0.987
										0.997
										1
										0.92
										1
										0.853
										0.92
										0.966
										1
										0.997
										Polyphen2_HDIV_score
										0.016
										1
										0.508
										1
										0.973
										0.007
										1
										1
										0.999
										1
										0.508
										0.999
										0.987
										0.997
										1
										0.92
										1
										0.853
										0.92
										0.966
										1
										0.997
										Polyphen2_HDIV_score
										0.016
										1
										0.508
										1
										0.973
										0.007
										1
										1
										0.999
										1
										0.508
										0.999
										0.987
										0.997
										1
										0.92
										1
										0.853
										0.92
										0.966
										1
										0.997
										Polyphen2_HDIV_score
										0.016
										1
										0.508
										1
										0.973
										0.007
										1
										1
										0.999
										1
										0.508
										0.999
										0.987
										0.997
										1
										0.92
										1
										0.853
										0.92
										0.966
										1
										0.997
										Polyphen2_HDIV_score
										0.016
										1
										0.508
										1
										0.973
										0.007
										1
										1
										0.999
										1
										0.508
										0.999
										0.987
										0.997
										1
										0.92
										1
										0.853
										0.92
										0.966
										1
										0.997
										Polyphen2_HDIV_score
										0.016
										1
										0.508
										1
										0.973
										0.007
										1
										1
										0.999
										1
										0.508
										0.999
										0.987
										0.997
										1
										0.92
										1
										0.853
										0.92
										0.966
										1
										0.997
										Polyphen2_HDIV_score
										0.016
										1
										0.508
										1
										0.973
										0.007
										1
										1
										0.999
										1
										0.508
										0.999
										0.987
										0.997
										1
										0.92
										1
										0.853
										0.92
										0.966
										1
										0.997
										Polyphen2_HDIV_score
										0.016
										1
										0.508
										1
										0.973
										0.007
										1
										1
										0.999
										1
										0.508
										0.999
										0.987
										0.997
										1
										0.92
										1
										0.853
										0.92
										0.966
										1
										0.997
										Polyphen2_HDIV_score
										0.016
										1
										0.508
										1
										0.973
										0.007
										1
										1
										0.999
										1
										0.508
										0.999
										0.987
										0.997
										1
										0.92
										1
										0.853
										0.92
										0.966
										1
										0.997
										Polyphen2_HDIV_score
										0.016
										1
										0.508
										1
										0.973
										0.007
										1
										1
										0.999
										1
										0.508
										0.999
										0.987
										0.997
										1
										0.92
										1
										0.853
										0.92
										0.966
										1
										0.997
										Polyphen2_HDIV_score
										0.016
										1
										0.508
										1
										0.973
										0.007
										1
										1
										0.999
										1
										0.508
										0.999
										0.987
										0.997
										1
										0.92
										1
										0.853
										0.92
										0.966
										1
										0.997
										Polyphen2_HDIV_score
										0.016
										1
										0.508
										1
										0.973
										0.007
										1
										1
										0.999
										1
										0.508
										0.999
										0.987
										0.997
										1
										0.92
										1
										0.853
										0.92
										0.966
										1
										0.997
										Polyphen2_HDIV_score
										0.016
										1
										0.508
										1
										0.973
										0.007
										1
										1
										0.999
										1
										0.508
										0.999
										0.987
										0.997
										1
										0.92
										1
										0.853
										0.92
										0.966
										1
										0.997
										Polyphen2_HDIV_score
										0.016
										1
										0.508
										1
										0.973
										0.007
										1
										1
										0.999
										1
										0.508
										0.999
										0.987
										0.997
										1
										0.92
										1
										0.853
										0.92
										0.966
										1
										0.997
										Polyphen2_HDIV_score
										0.016
										1
										0.508
										1
										0.973
										0.007
										1
										1
										0.999
										1
										0.508
										0.999
										0.987
										0.997
										1
										0.92
										1
										0.853
										0.92
										0.966
										1
										0.997
										Polyphen2_HDIV_score
										0.016
										1
										0.508
										1
										0.973
										0.007
										1
										1
										0.999
										1
										0.508
										0.999
										0.987
										0.997
										1
										0.92
										1
										0.853
										0.92
										0.966
										1
										0.997
										Polyphen2_HDIV_score
										0.016
										1
										0.508
										1
										0.973
										0.007
										1
										1
										0.999
										1
										0.508
										0.999
										0.987
										0.997
										1
										0.92
										1
										0.853
										0.92
										0.966
										1
										0.997
										Polyphen2_HDIV_score
										0.016
										1
										0.508
										1
										0.973
										0.007
										1
										1
										0.999
										1
										0.508
										0.999
										0.987
										0.997
										1
										0.92
										1
										0.853
										0.92
										0.966
										1
										0.997
										Polyphen2_HDIV_score
										0.016
										1
										0.508
										1
										0.973
										0.007
										1
										1
										0.999
										1
										0.508
										0.999
										0.987
										0.997
										1
										0.92
										1
										0.853
										0.92
										0.966
										1
										0.997
										Polyphen2_HDIV_score
										0.016
										1
										0.508
										1
										0.973
										0.007
										1
										1
										0.999
										1
										0.508
										0.999
										0.987
										0.997
										1
										0.92
										1
										0.853
										0.92
										0.966
										1
										0.997
										Polyphen2_HDIV_score
										0.016
										1
										0.508
										1
										0.973
										0.007
										1
										1
										0.999
										1
										0.508
										0.999
										0.987
										0.997
										1
										0.92
										1
										0.853
										0.92
										0.966
										1
										0.997
										Polyphen2_HDIV_score
										0.016
										1
										0.508
										1
										0.973
										0.007
										1
										1
										0.999
										1
										0.508
										0.999
										0.987
										0.997
										1
										0.92
										1
										0.853
										0.92
										0.966
										1
										0.997
										Polyphen2_HDIV_score
										0.016
										1
										0.508
										1
										0.973
										0.007
										1
										1
										0.999
										1
										0.508
										0.999
										0.987
										0.997
										1
										0.92
										1
										0.853
										0.92
										0.966
										1
										0.997
										Polyphen2_HDIV_score
										0.016
										1
										0.508
										1
										0.973
										0.007
										1
										1
										0.999
										1
										0.508
										0.999
										0.987
										0.997
										1
										0.92
										1
										0.853
										0.92
										0.966
										1
										0.997
										Polyphen2_HDIV_score
										0.016
										1
										0.508
										1
										0.973
										0.007
										1
										1
										0.999
										1
										0.508
										0.999
										0.987
										0.997
										1
										0.92
										1
										0.853
										0.92
										0.966
										1
										0.997
										Polyphen2_HDIV_score
										0.016
										1
										0.508
										1
										0.973
										0.007
										1
										1
										0.999
										1
										0.508
										0.999
										0.987
										0.997
										1
										0.92
										1
										0.853
										0.92
										0.966
										1
										0.997
										Polyphen2_HDIV_score
										0.016
										1
										0.508
										1
										0.973
										0.007
										1
										1
										0.999
										1
										0.508
										0.999
										0.987
										0.997
										1
										0.92
										1
										0.853
										0.92
										0.966
										1
										0.997
										Polyphen2_HDIV_score
										0.016
										1
										0.508
										1
										0.973
										0.007
										1
										1
										0.999
										1
										0.508
										0.999
										0.987
										0.997
										1
										0.92
										1
										0.853
										0.92
										0.966
										1
										0.997
										Polyphen2_HDIV_score
										0.016
										1
										0.508
										1
										0.973
										0.007
										1
										1
										0.999
										1
										0.508
										0.999
										0.987
										0.997
										1
										0.92
										1
										0.853
										0.92
										0.966
										1
										0.997
										Polyphen2_HDIV_score
										0.016
										1
										0.508
										1
										0.973
										0.007
										1
										1
										0.999
										1
										0.508
										0.999
										0.987
										0.997
										1
										0.92
										1
										0.853
										0.92
										0.966
										1
										0.997
										Polyphen2_HDIV_score
										0.016
										1
										0.508
										1
										0.973
										0.007
										1
										1
										0.999
										1
										0.508
										0.999
										0.987
										0.997
										1
										0.92
										1
										0.853
										0.92
										0.966
										1
										0.997
										Polyphen2_HDIV_score
										0.016
										1
										0.508
										1
										0.973
										0.007
										1
										1
										0.999
										1
										0.508
										0.999
										0.987
										0.997
										1
										0.92
										1
										0.853
										0.92
										0.966
										1
										0.997
										Polyphen2_HDIV_score
										0.016
										1
										0.508
										1
										0.973
										0.007
										1
										1
										0.999
										1
										0.508
										0.999
										0.987
										0.997
										1
										0.92
										1
										0.853
										0.92
										0.966
										1
										0.997
										Polyphen2_HDIV_score
										0.016
										1
										0.508
										1
										0.973
										0.007
										1
										1
										0.999
										1
										0.508
										0.999
										0.987
										0.997
										1
										0.92
										1
										0.853
										0.92
										0.966
										1
										0.997
										Polyphen2_HDIV_score
										0.016
										1
										0.508
										1
										0.973
										0.007
										1
										1
										0.999
										1
										0.508
										0.999
										0.987
										0.997
										1
										0.92
										1
										0.853
										0.92
										0.966
										1
										0.997
										Polyphen2_HDIV_score
										0.016
										1
										0.508
										1
										0.973
										0.007
										1
										1
										0.999
										1
										0.508
										0.999
										0.987
										0.997
										1
										0.92
										1
										0.853
										0.92
										0.966
										1
										0.997
										Polyphen2_HDIV_score
										0.016
										1
										0.508
										1
										0.973
										0.007
										1
										1
										0.999
										1
										0.508
										0.999
										0.987
										0.997
										1
										0.92
										1
										0.853
										0.92
										0.966
										1
										0.997
										Polyphen2_HDIV_score
										0.016
										1
										0.508
										1
										0.973
										0.007
										1
										1
										0.999
										1
										0.508
										0.999
										0.987
										0.997
										1
										0.92
										1
										0.853
										0.92
										0.966
										1
										0.997
										Polyphen2_HDIV_score
										0.016
										1
										0.508
										1
										0.973
										0.007
										1
										1
										0.999
										1
										0.508
										0.999
										0.987
										0.997
										1
										0.92
										1
										0.853
										0.92
										0.966
										1
										0.997
										Polyphen2_HDIV_score
										0.016
										1
										0.508
										1
										0.973
										0.007
										1
										1
										0.999
										1
										0.508
										0.999
										0.987
										0.997
										1
										0.92
										1
										0.853
										0.92
										0.966
										1
										0.997
										Polyphen2_HDIV_score
										0.016
										1
										0.508
										1
										0.973
										0.007
										1
										1
										0.999
										1
										0.508
										0.999
										0.987
										0.997
										1
										0.92
										1
										0.853
										0.92
										0.966
										1
										0.997
										Polyphen2_HDIV_score
										0.016
										1
										0.508
										1
										0.973
										0.007
										1
										1
										0.999
										1
										0.508
										0.999
										0.987
										0.997
										1
										0.92
										1
										0.853
										0.92
										0.966
										1
										0.997
										Polyphen2_HDIV_score
										0.016
										1
										0.508
										1
										0.973
										0.007
										1
										1
										0.999
										1
										0.508
										0.999
										0.987
										0.997
										1
										0.92
										1
										0.853
										0.92
										0.966
										1
										0.997
										Polyphen2_HDIV_score
										0.016
										1
										0.508
										1
										0.973
										0.007
										1
										1
										0.999
										1
										0.508
										0.999
										0.987
										0.997
										1
										0.92
										1
										0.853
										0.92
										0.966
										1
										0.997
										Polyphen2_HDIV_score
										0.016
										1
										0.508
										1
										0.973
										0.007
										1
										1
										0.999
										1
										0.508
										0.999
										0.987
										0.997
										1
										0.92
										1
										0.853
										0.92
										0.966
										1
										0.997
										Polyphen2_HDIV_score
										0.016
										1
										0.508
										1
										0.973
										0.007
										1
										1
										0.999
										1
										0.508
										0.999
										0.987
										0.997
										1
										0.92
										1
										0.853
										0.92
										0.966
										1
										0.997
										Polyphen2_HDIV_score
										0.016
										1
										0.508
										1
										0.973
										0.007
										1
										1
										0.999
										1
										0.508
										0.999
										0.987
										0.997
										1
										0.92
										1
										0.853
										0.92
										0.966
										1
										0.997
