# Supplementary material for: De novo disruptive heterozygous MMP21 variants are potential predisposing genetic risk factors in Chinese Han heterotaxy children
Source: Hum Genomics. 2022 Sep 19;16:41. doi: 10.1186/s40246-022-00409-9 (PMC9484203; doi:10.1186/s40246-022-00409-9)
Supplement: Supplementary file 4 — Additional file 4: Table S4. The MMP21 variants currently identified in HTX patients with complex CHDs. [file 40246_2022_409_MOESM4_ESM.xlsx]

## Sheet: MMP21 variants
Family	Ethnicity	Familiality	Individual	Gender	Cardiac anomalies	Extra-cardiac laterality defects	MMP21 mutation (cDNA unless indicated)	Protein change	Inheritance	reference
1	European	Unrelated parents, recurrence in siblings	F1-II:3	F	Interrupted inferior vena cava with azygous continuation, partial anomalous pulmonary venous return, unbalanced atrioventricular septal defect, cleft anterior mitral valve leaflet, hypoplastic left ventricle, dextrocardia.	Intestinal malrotation, polysplenia	c.677T>C	p.(Ile226Thr)	Compound heterozygous	29
							c.1203G>A	p.(Trp401*)
			F1-II:4	M	Left superior vena cava draining to coronary sinus, secundum atrial septal defect, abnormal atrioventricular connection, subarterial ventricular septal defect, right aortic arch with mirror image branching, patent ductus arteriosus	Situs ambiguus (abdominal)	c.677T>C	p.(Ile226Thr)	Compound heterozygous
							c.1203G>A	p.(Trp401*)
2	Hispanic	Unrelated parents, recurrence in siblings	F2-II:3	M	Dextrocardia, interrupted inferior vena cava with azygous continuation, transposition of the great arteries, double outlet right ventricle, valvar pulmonary stenosis	Situs ambiguus (spleen, liver)	deletion of exons 1-3	-	Compound heterozygous	29
							c.365delT	p.(Met122Serfs*55)
			F2-II:4	M	Total anomalous pulmonary venous return, atrial septal defect, ventricular septal defect, transposition of the great arteries, valvar pulmonary atresia, pulmonary trunk atresia, hypoplastic branch pulmonary arteries, patent ductus arteriosus.	Situs ambiguus (spleen, liver and stomach)	deletion of exons 1-3	-	Compound heterozygous
							c.365delT	p.(Met122Serfs*55)
3	North Africa	Related parents	F3-II:1	M	Interrupted inferior vena cava with azygous continuation (into the right superior vena cava), common atrium, complete atrioventricular canal defect, single ventricle, transposition of the great arteries, pulmonary valvar stenosis, (left) pulmonary artery hypoplasia.	Midline liver, intestinal malrotation, polysplenia	c.1A>G	p.(Met1?)	Homozygous	29
4	West Indies/Caribbean	Unrelated parents	F4-II:1	M	Bilateral superior vena with bridging vein, interrupted inferior vena cava with azygos continuation, hepatic veins to bilateral atriums, mitral atresia, single ventricle.	Left pulmonary isomerism, left sided liver, right-sided stomach, polysplenia.	c.91C>T	p.(Arg31Trp)	Compound heterozygous	29
							c.643G>A	p.(Glu215Lys)
5	Turkish	Related parents	F5-II:4	M	Commun atrium, complete atrioventricular canal defect, dextrocardia	Situs ambiguus (thoracic and abdominal)	c.308_309delAG	p.(Glu103Alafs*154)	Homozygous	29
6	Turkish	Related parents	F6-III:3	M	Common atrium, complete atrioventricular canal defect, transposition of the great arteries with ventricular septal defect	Situs ambiguus (thoracic) midline liver, intestinal malrotation	c.961G>C	p.(Ala321Pro)	Homozygous	29
7	Turkish	Related parents, recurrence in siblings	F7-III:3	F	Congenitally corrected transposition of the great arteries with ventricular septal defect, valvar pulmonary stenosis	Situs ambiguus (thoracic and abdominal)	c.1078C>T	p.(Arg360Cys)	Homozygous	29
			F7-III:5	M	Partial anomalous pulmonary venous return, secundum atrial septal defect, perimembranous ventricular septal defect	Situs ambiguus (thoracic and abdominal)	c.1078C>T	p.(Arg360Cys)	Homozygous
8	North Africa	Related parents and grand-parents, uncle, father and son affected	F8-IV:4	M	Bilateral superior vena cava with no bridging vein, interrupted inferior vena cava with azygous continuation, partial anomalous pulmonary venous return, patent foramen ovale, inlet ventricular septal defect, perimembranous ventricular septal defect, tricuspid regurgitation	Situs ambiguus (abdominal)	c.1124G>A	p.(Arg375His)	Homozygous	29
			F8-III:9	M	None	Situs inversus totalis	c.1124G>A	p.(Arg375His)	Homozygous
			F8-III:3	M	Unknown	Unknown	c.1124G>A	p.(Arg375His)	Homozygous
9	European	Unrelated parents	F9-II:1	F	Common atrium, dextrocardia	None	c.1222C>G	p.(Arg408Gly)	Compound heterozygous	29
							c.1585_1588dup	p.(Val530Glyfs*3)
10	European	Recurrence in siblings, unrelated parents	F10-II:1	F	Common atrium, transposition of the great arteries with intact ventricular septum, pulmonary artery atresia.	Thoracic situs inversus	c.101C>T	p.(Ser34Leu)	Compound heterozygous	29
							c.1372C>T	p.(Arg458*)
			F10-II:2	F	Perimembraneous ventricular septal defect, tricuspid valve regurgitation	None	c.1372C>T	p.(Arg458*)	-
11	European	Unrelated parents	F11-II:1	F	Congenitally corrected transposition of the great arteries with ventricular septal defect, hypoplastic right ventricle, pulmonary artery atresia, peripheral pulmonary artery stenosis, dextrocardia	None	c.163C>T	p.(Arg55Trp)	Compound heterozygous	29
							c.1372C>T	p.(Arg458*)
12	Arab	Consanguineous parents, recurrence in siblings	F12-II:3	F	Dextrocardia with atrial situs inversus, complete atrioventricular canal defect, transposition of the great arteries and pulmonary atresia with a duct-like aortopulmonary collateral midline liver	Asplenia	c.1024_1025delAA	p.(Lys342Argfs*13)	Homozygous	30
			F12-II:6	M	Situs inversus totalis of the heart and visceral organs		c.1024_1025delAA	p.(Lys342Argfs*13)	Homozygous
			F12-II:7	M	Visceral and atrial situs inversus with bilateral superior vena cavas, complete atrioventricular canal defect and transposition of the great vessels with pulmonary atresia, after performance of bilateral bidirectional cavopulmonary communication	None	c.1024_1025delAA	p.(Lys342Argfs*13)	Homozygous
13	/	/	/	/	Mitral atresia, Double-outlet right ventricle	Right sided stomach	c.847C>T	p.(His283Tyr)	Compound heterozygous	32
							c.947G>A	p.(Trp316*)
			/	M	Dextrocardia, ventricular septal defect, interrupted duplicated inferior vena cava, atrial septal defect, interrupted Ao arch	None	c.847C>T	p.(His283Tyr)	Compound heterozygous
							c.947G>A	p.(Trp316*)
14	/	/	/	M	Dextrocardia, ventricular septal defect, interrupted duplicated inferior vena cava,atrioventricular septal defect, transposition of the great arteries	None	c.1380_1381delGA	p.(Lys461Valfs*14)	Compound heterozygous	32
							c.854T>C	p.(Ile285Thr)
15	/	/	/	/	Situs anomaly		c.557G>T	p.(Ser186Ile)	Homozygous	18
16	/	/	/	/	Situs anomaly		c.643G>A	p.(Glu215Lys)	Homozygous	18
17	Han Chinese	/	/	M	Mirror-image dextrocardia, single-ventricle, pulmonary stenosis, and transposition of the great arteries	None	c. 496G>T	p.(Gly166*)	Homozygous	31
18	Han Chinese	Unrelated parents	/	F	Dextrocardia, levo-transposition of great arteries, ventricular septal defect, pulmonary stenosis	Abnormal superior and inferior vena cava	c.731G>A	p.(Gly244Glu)	Heterozygous	Present study
19	Han Chinese	Unrelated parents	/	M	Right atrial isomerism, pulmonary artery dysplasia, atrioventricular septal defect	Dextrogastria, cardiosplenic syndrome	c.1459A>G	p.(Lys487Glu)	Heterozygous	Present study
